# Supplementary material for: Targeted PHA Microsphere-Loaded Triple-Drug System with Sustained Drug Release for Synergistic Chemotherapy and Gene Therapy
Source: Nanomaterials (Basel). 2024 Oct 16;14(20):1657. doi: 10.3390/nano14201657 (PMC11510473; doi:10.3390/nano14201657)
Supplement: Supplementary file 1 [file nanomaterials-14-01657-s001.zip]

Archive with 1 entries (1 files):
- nanomaterials-3219796-supplementary.pdf
